# Supplementary material for: Evaluation of Agricultural Traits, Phytochemical Contents, and Antioxidant Activities in the Leaves of Amaranth Accessions of Nine Species
Source: Plants (Basel). 2022 Jul 1;11(13):1758. doi: 10.3390/plants11131758 (PMC9269144; doi:10.3390/plants11131758)
Supplement: Supplementary file 1 [file plants-11-01758-s001.zip]

Archive with 2 entries (2 files):
- plants-1760790 - Supplementary.pdf
- plants-1760790-supplementary.xlsx
