# Supplementary material for: Evaluation of Agricultural Traits, Phytochemical Contents, and Antioxidant Activities in the Leaves of Amaranth Accessions of Nine Species
Source: Plants (Basel). 2022 Jul 1;11(13):1758. doi: 10.3390/plants11131758 (PMC9269144; doi:10.3390/plants11131758)
Supplement: Supplementary file 1 [file plants-11-01758-s001.zip › plants-1760790-supplementary.xlsx]

## Sheet: supplementary table S5
Table S5. List of 289 Amaranthus genotypes in this study
No	Accessions	Scientific name	Mean + SD				Leaf length (cm)	Leaf width (cm)	Panicle length (cm)	Panicle width (cm)	Leaf color	Flower color	Seed coat color	Days to 50% flowering (day)	Days to 50% heading (day)	Days to maturity (day)
			TPC (µg‧GAE/mg‧DE)	Rutin (mg/g)	DPPH (µg·TE/mg·DE)	ABTS (µg·TE/mg·DE)
1	IT115200	A. blitum	517.39 ± 38.82	2.85 ± 0.29	31.60 ± 0.50	231.32 ± 1.97	9.58	8.66	8.41	1.5	Red	Brown	Black	38	65	77
2	IT115205	A. blitum	861.67 ± 19.50	4.20 ± 0.29	20.59 ± 1.55	209.78 ± 12.30	7	5.2	7.83	1.08	Light green	Green	Black	45	65	79
3	IT115216	A. hypochondriacus	349.38 ± 44.32	17.17 ± 1.01	32.44 ± 0.84	248.26 ± 3.67	11.11	7	6.25	1.91	Green	Green	Black	51	65	84
4	IT115218	A. hybridus	607.00 ± 4.67	16.64 ± 1.15	25.77 ± 1.00	273.72 ± 9.26	17.91	8.5	9.1	0.9	Green	Brown	Black	43	65	80
5	IT115220	A. hybridus	631.05 ± 56.29	17.52 ± 1.00	25.68 ± 0.94	247.07 ± 13.83	19.66	8.83	7.5	1.1	Green	Yellow	Black	65	65	80
6	IT164972	A. hybridus	239.01 ± 20.74	17.58 ± 0.86	31.91 ± 0.50	293.21 ± 6.25	20.11	9.28	6.25	0.91	Green	Red	Black	55	65	80
7	IT170453	A. blitum	342.79 ± 36.18	0.29 ± 0.09	8.49 ± 0.31	141.04 ± 9.60	16	14.21	1.83	0.91	Light green	Green	Black	62	65	87
8	IT197068	A. caudatus	517.07 ± 16.01	28.57 ± 0.36	8.15 ± 0.38	161.25 ± 16.13	22.4	13.9	6	2.25	Green	Brown	Yellow	108	125	146
9	IT197075	A. hybridus	681.79 ± 10.84	5.71 ± 0.16	14.88 ± 0.47	224.17 ± 4.72	20.58	10.55	15.41	1.5	Dark green	Yellow	Yellow	44	65	87
10	IT197076	A. blitum	240.00 ± 21.68	1.93 ± 0.18	23.88 ± 0.68	227.74 ± 4.06	8.58	7.75	5.5	1.25	Red	Red	Black	45	65	79
11	IT197077	A. hybridus	459.74 ± 44.09	33.79 ± 2.80	34.15 ± 0.19	336.63 ± 6.90	29.41	15.5	3.916	0.91	Red	Red	Yellow	57	65	84
12	IT197079	A. hybridus	339.82 ± 18.81	19.61 ± 0.67	26.11 ± 0.94	294.58 ± 10.63	29.5	16.3	2.66	0.75	Green	Red	Yellow	55	65	84
13	IT197082	A. caudatus	502.90 ± 53.32	0.90 ± 0.04	8.25 ± 0.50	202.03 ± 2.39	25.25	12.91	2.5	1	Dark green	Green	Yellow	55	73	85
14	IT197084	A. spinosus	401.10 ± 3.99	3.52 ± 0.30	12.06 ± 0.26	149.67 ± 3.25	12.08	5	5.58	0.58	Green	Red	Black	38	62	77
15	IT197087	A. hybridus	441.29 ± 6.17	7.13 ± 0.73	12.59 ± 0.19	187.30 ± 5.92	10.26	6.36	4.4	0.9	Dark green	Green	Black	44	65	84
16	IT197092	A. caudatus	383.97 ± 23.62	20.65 ± 0.57	20.28 ± 0.29	263.16 ± 7.49	29.41	17.83	3.16	1	Dark green	Red	Yellow	50	65	84
17	IT197094	A. blitum	451.18 ± 24.87	10.29 ± 0.98	14.64 ± 1.60	226.55 ± 10.96	23	11.33	4.58	0.5	Red variegated green	Red	Black	44	65	80
18	IT197097	A. hypochondriacus	494.66 ± 12.96	12.89 ± 0.42	27.51 ± 0.44	283.25 ± 8.95	25.5	13	4.83	0.83	Red variegated green	Red	Black	44	65	79
19	IT197098	A. caudatus	520.03 ± 9.18	15.22 ± 0.82	29.06 ± 0.97	298.15 ± 12.34	23.5	13.08	2	1	Green	Red	Black	62	80	133
20	IT197099	A. hybridus	435.69 ± 36.10	2.67 ± 0.23	13.80 ± 0.54	244.09 ± 11.86	23.91	9.91	13.5	1.33	Red variegated green	Brown	Yellow	44	65	79
21	IT197100	A. caudatus	278.22 ± 20.28	19.31 ± 0.99	24.37 ± 0.36	449.61 ± 9.37	25.91	10.58	1.33	0.5	Red	Brown	Black	60	77	80
22	IT197104	A. caudatus	296.34 ± 7.15	18.94 ± 0.45	24.69 ± 0.14	272.86 ± 3.54	26.48	14.08	1.83	0.83	Green	Green	Yellow	55	80	132
23	IT197105	A. caudatus	958.19 ± 51.54	3.26 ± 0.34	5.98 ± 0.19	277.72 ± 14.65	17.08	7.91	16.75	1	Red variegated green	Red	Black	38	65	93
24	IT197106	A. caudatus	420.54 ± 11.98	11.34 ± 0.37	17.77 ± 0.80	360.05 ± 19.97	18.66	9.36	1	0.5	Red variegated green	Red	Black	55	65	87
25	IT197107	A. caudatus	302.60 ± 14.97	12.73 ± 0.60	15.07 ± 0.57	271.33 ± 19.92	28.58	17.33	3.16	0.58	Dark green	Green	Yellow	55	65	80
26	IT197108	A. tricolor	285.79 ± 23.73	0.19 ± 0.09	11.97 ± 0.68	265.12 ± 17.20	17.41	16.16	0.66	0.75	Red variegated green	Red	Black	73	87	101
27	IT197111	A. caudatus	500.26 ± 37.97	1.52 ± 0.03	13.67 ± 1.27	233.11 ± 12.46	18.66	11.5	1.75	0.5	Light green	Yellow	Brown	55	65	87
28	IT197117	A. tricolor	358.60 ± 15.51	11.44 ± 0.32	29.24 ± 0.96	255.41 ± 2.36	21.33	11.58	1	0.5	Light green	Red	Brown	65	87	87
29	IT197118	A. hybridus	397.15 ± 2.28	7.81 ± 0.81	14.95 ± 0.44	291.51 ± 16.91	29	12.75	6	0.5	Red variegated green	Red	Black	44	73	80
30	IT197119	A. cruentus	704.85 ± 5.79	15.22 ± 0.30	29.55 ± 0.45	309.64 ± 4.58	27	14.6	3.66	0.58	Red variegated green	Red	Black	44	65	80
31	IT197120	A. blitum	548.69 ± 31.13	17.75 ± 1.15	17.09 ± 0.45	284.61 ± 3.58	22.75	10.66	3.5	0.58	Green	Brown	Black	37	65	78
32	IT197121	A. caudatus	353.00 ± 35.83	23.02 ± 0.32	26.61 ± 0.59	351.45 ± 5.64	28.83	19.5	3.25	0.91	Dark green	Green	Yellow	51	65	80
33	IT197122	A. caudatus	294.36 ± 15.45	3.73 ± 0.05	17.12 ± 0.57	327.01 ± 5.41	14.25	8.41	2	0.5	Red	Red	Black	44	65	86
34	IT197124	A. tricolor	444.26 ± 23.72	6.23 ± 0.49	17.67 ± 0.31	234.13 ± 1.09	25.75	11.5	3.91	0.5	Red variegated green	Red	Black	37	65	78
35	IT197125	A. caudatus	559.89 ± 6.14	12.77 ± 0.96	21.80 ± 1.06	161.93 ± 15.43	20.16	11.16	2.75	0.5	Light green	Red	Brown	55	65	80
36	IT197130	A. blitum	299.96 ± 15.91	24.90 ± 4.84	37.87 ± 0.56	247.49 ± 11.99	25.16	12.41	2.66	0.66	Green	Brown	Black	44	65	85
37	IT199939	A. tricolor	302.27 ± 25.63	9.37 ± 0.17	28.90 ± 3.24	237.45 ± 13.79	14	8.83	1.5	0.5	Red	Green	Black	55	65	83
38	IT199940	A. tricolor	214.96 ± 9.53	7.25 ± 0.25	34.98 ± 0.26	193.77 ± 3.67	14.83	7.33	3.5	1.5	Red	Green	Black	44	65	83
39	IT199942	A. tricolor	498.95 ± 14.87	5.77 ± 0.55	19.57 ± 0.71	211.05 ± 9.78	24.5	12	2.5	1.16	Red	Red	Black	49	65	83
40	IT199943	A. hypochondriacus	347.73 ± 5.44	23.32 ± 0.69	23.10 ± 0.62	212.67 ± 17.90	27.91	13.16	1.33	0.5	Green	Red	Yellow	51	65	80
41	IT199946	A. caudatus	423.83 ± 38.18	18.63 ± 0.27	22.23 ± 0.96	241.36 ± 5.62	22.25	14	4	0.5	Green	Green	Yellow	68	79	108
42	IT199947	A. caudatus	317.42 ± 7.68	19.53 ± 0.67	28.13 ± 1.26	246.90 ± 3.41	23.16	15.08	2.91	1	Green	Green	Yellow	93	108	146
43	IT199948	A. caudatus	365.85 ± 24.30	15.63 ± 1.11	27.76 ± 0.12	210.46 ± 12.55	27.66	11.83	3.41	0.5	Green	Brown	Black	38	65	80
44	IT199951	A. cruentus	220.23 ± 5.44	5.80 ± 0.74	8.09 ± 0.19	260.69 ± 20.60	24.5	11.33	4	0.58	Red variegated green	Red	Black	38	65	78
45	IT199952	A. hybridus	337.19 ± 22.74	12.87 ± 0.56	21.77 ± 0.96	284.10 ± 5.47	22.83	11.16	5.5	0.66	Light green	Brown	Black	42	65	78
46	IT199953	A. blitum	362.88 ± 4.97	4.96 ± 0.15	21.96 ± 1.88	327.52 ± 5.15	9.83	9	6.41	1.5	Red	Red	Black	42	65	77
47	IT199954	A. powellii	253.18 ± 12.36	4.10 ± 0.23	9.55 ± 0.81	304.71 ± 10.67	9.75	5.83	15.58	0.5	Dark green	Green	Black	42	65	80
48	IT199956	A. hypochondriacus	331.92 ± 37.00	13.89 ± 0.73	20.37 ± 0.36	291.94 ± 13.30	25	11.41	4.58	0.66	Red variegated green	Red	Black	42	65	78
49	IT199958	A. caudatus	500.26 ± 39.24	0.97 ± 0.02	10.29 ± 0.14	211.56 ± 9.22	13.66	7.91	2.4	0.5	Green	Red	Black	55	65	87
50	IT199960	A. tricolor	659.06 ± 47.16	17.51 ± 1.69	24.50 ± 0.00	155.29 ± 5.29	17.25	8.91	5.16	0.91	Green	Green	Black	44	65	83
51	IT199965	A. caudatus	268.99 ± 7.99	1.76 ± 0.08	14.20 ± 0.40	202.37 ± 9.77	19.5	12.33	6.66	1	Red	Red	Black	51	65	87
52	IT199968	A. tricolor	276.57 ± 12.28	9.57 ± 1.59	15.44 ± 0.26	207.22 ± 8.57	24.41	12.33	4.66	0.58	Dark green	Red	Black	49	65	86
53	IT199971	A. tricolor	536.17 ± 16.89	7.27 ± 0.74	16.65 ± 0.25	222.21 ± 12.77	17.41	8.6	3.51	1.83	Dark green	Green	Black	44	65	80
54	IT199972	A. tricolor	268.99 ± 1.51	6.24 ± 0.20	16.71 ± 0.75	209.27 ± 5.76	21.91	14.16	3.08	0.91	Red	Green	Black	65	77	86
55	IT199974	A. tricolor	292.71 ± 18.39	1.46 ± 0.19	16.19 ± 0.29	219.91 ± 20.59	20	19.16	6.25	1.08	Green	Green	Black	62	77	86
56	IT199985	A. tricolor	686.07 ± 23.69	3.35 ± 0.26	16.84 ± 0.00	210.88 ± 9.84	18.75	18.58	4.58	1.16	Red variegated green	Green	Black	65	77	87
57	IT199986	A. tricolor	212.00 ± 13.69	0.17 ± 0.05	17.92 ± 0.25	204.75 ± 3.06	10.41	3	7.91	1	Red	Red	Black	51	65	78
58	IT199987	A. tricolor	330.60 ± 27.08	1.07 ± 0.11	11.16 ± 0.25	154.35 ± 6.96	25	17.08	4.16	1	Green	Green	Black	55	65	80
59	IT199992	A. tricolor	324.34 ± 9.18	5.49 ± 0.32	15.69 ± 0.54	185.51 ± 9.97	29.6	14.5	2.14	0.5	Green	Green	Brown	55	80	129
60	IT199994	A. tricolor	558.25 ± 33.98	22.18 ± 0.67	36.56 ± 2.99	210.29 ± 11.92	20.08	11.5	3.86	1.2	Green	Green	Black	49	65	80
61	IT199995	A. hybridus	415.60 ± 28.46	6.40 ± 0.17	11.94 ± 0.71	226.72 ± 5.96	11.75	5.83	17	1	Dark green	Green	Black	44	65	84
62	IT199996	A. tricolor	211.67 ± 16.31	3.03 ± 0.09	18.42 ± 0.26	180.23 ± 11.02	20.4	9.2	4.7	1	Green	Red	Black	42	65	83
63	IT199998	A. tricolor	561.54 ± 54.76	20.03 ± 0.77	33.31 ± 1.13	245.54 ± 5.21	24	12.6	2.25	1	Light green	Green	Yellow	62	101	133
64	IT199999	A. caudatus	397.81 ± 25.64	16.35 ± 0.55	24.16 ± 0.88	139.62 ± 8.83	29.5	13.3	3.83	0.5	Green	Green	Brown	55	77	87
65	IT200004	A. tricolor	639.95 ± 47.72	11.53 ± 0.43	21.52 ± 1.30	229.87 ± 14.74	27.83	17.25	2.66	0.66	Green	Green	Yellow	55	65	84
66	IT200005	A. tricolor	515.09 ± 21.89	15.49 ± 4.28	34.27 ± 1.12	206.29 ± 8.69	25.91	11.75	3.83	0.5	Green	Green	Yellow	55	77	87
67	IT200006	A. cruentus	351.68 ± 12.51	17.58 ± 1.07	28.97 ± 0.12	236.60 ± 13.79	20.58	10.08	7.66	0.91	Red	Red	Black	37	65	84
68	IT200016	A. tricolor	216.28 ± 6.58	10.18 ± 0.41	21.92 ± 0.83	205.01 ± 22.60	9.75	5.66	3.83	0.91	Green	Green	Black	44	65	83
69	IT200024	A. caudatus	692.99 ± 25.80	14.77 ± 2.13	33.96 ± 0.98	160.74 ± 12.63	17.08	8.83	4.08	0.83	Light green	Yellow	Brown	55	65	83
70	IT200029	A. tricolor	194.87 ± 18.39	8.01 ± 0.46	15.38 ± 0.45	222.80 ± 9.25	11	5.9	6	1	Green	Green	Black	45	66	84
71	IT200030	A. tricolor	206.07 ± 0.00	15.94 ± 0.43	32.53 ± 1.13	186.19 ± 17.10	32.08	13.83	2.66	0.83	Red variegated green	Red	Black	80	90	108
72	IT200034	A. tricolor	469.63 ± 27.14	16.10 ± 0.41	28.10 ± 1.01	174.79 ± 5.64	20.83	11.75	5.25	0.91	Dark green	Red	Black	44	65	84
73	IT203374	A. tricolor	698.92 ± 44.84	17.67 ± 0.30	21.58 ± 0.86	123.02 ± 7.23	27.58	18	3	0.75	Dark green	Green	Yellow	44	65	54
74	IT203375	A. tricolor	313.80 ± 9.43	25.60 ± 2.24	33.80 ± 0.14	167.04 ± 2.79	22	13.2	4.875	1	Green	Green	Brown	73	79	108
75	IT203376	A. tricolor	564.18 ± 7.68	17.59 ± 0.29	28.81 ± 0.52	218.12 ± 5.12	23.75	10.33	21	1	Red variegated green	Red	Black	37	65	84
76	IT203377	A. tricolor	547.04 ± 46.39	20.54 ± 1.20	33.80 ± 0.75	260.86 ± 14.50	23.5	14.25	13.375	2	Light green	Brown	Yellow	62	108	108
77	IT203379	A. tricolor	704.52 ± 78.90	40.42 ± 1.27	43.98 ± 0.66	232.85 ± 3.28	20.16	9.3	3.25	0.83	Green	Green	Black	38	65	83
78	IT218625	A. tricolor	627.10 ± 9.43	18.55 ± 2.18	20.96 ± 0.66	198.20 ± 5.60	26	12.33	2.16	0.5	Dark green	Green	Yellow	80	98	133
79	IT218862	A. blitum	286.45 ± 14.67	5.70 ± 0.10	21.49 ± 0.45	197.77 ± 2.98	8.16	5.41	10	1	Dark green	Green	Black	38	65	84
80	IT218864	A. blitum	958.19 ± 47.97	2.26 ± 0.16	22.20 ± 0.26	167.89 ± 16.16	8.25	3.91	3.33	0.83	Green	Green	Black	44	65	84
81	IT218865	A. blitum	297.65 ± 20.00	3.18 ± 0.27	26.73 ± 0.75	175.66 ± 4.72	9.33	4.33	2.33	0.66	Green	Green	Black	51	65	84
82	IT218868	A. caudatus	554.29 ± 55.22	31.58 ± 0.60	39.48 ± 0.62	183.38 ± 13.58	21.5	15	3.08	0.5	Green	Brown	Brown	73	84	133
83	IT218869	A. caudatus	604.37 ± 40.56	21.98 ± 0.70	33.43 ± 0.57	229.10 ± 22.42	18.91	12	4.66	0.75	Dark green	Red	Black	80	98	145
84	IT218870	A. caudatus	631.05 ± 21.81	21.26 ± 0.38	44.57 ± 0.72	206.29 ± 10.62	23.3	15	2.5	0.66	Dark green	Red	Black	80	98	86
85	IT218871	A. caudatus	283.49 ± 4.56	15.62 ± 0.51	41.47 ± 0.79	190.28 ± 1.61	24	13	7	3	Dark green	Green	Yellow	89	97	161
86	IT218872	A. caudatus	621.17 ± 16.51	12.58 ± 1.15	14.98 ± 1.06	205.95 ± 9.75	19	10.16	1.83	1	Dark green	Green	Yellow	65	73	133
87	IT219051	A. hypochondriacus	460.07 ± 11.14	17.61 ± 0.94	27.38 ± 0.00	171.55 ± 9.71	22.66	11.08	10	1	Dark green	Green	Yellow	98	118	145
88	IT219052	A. quitensis	262.07 ± 11.11	10.72 ± 0.41	31.04 ± 0.75	203.05 ± 10.91	14.58	7.16	8.7	1	Dark green	Yellow	Black	38	65	83
89	IT219053	A. quitensis	551.99 ± 5.50	8.44 ± 0.41	23.38 ± 0.14	244.34 ± 6.24	20.166	11.16	2.83	1	Dark green	Red	Black	65	73	133
90	IT219056	A. tricolor	421.20 ± 32.24	5.40 ± 0.22	32.56 ± 0.40	244.94 ± 10.78	20.41	6.33	4.75	0.91	Green	Green	Black	65	77	87
91	IT219065	A. hypochondriacus	452.49 ± 13.12	8.57 ± 0.21	34.30 ± 0.59	177.59 ± 10.75	24.25	12.25	2.16	0.5	Green	Red	Yellow	65	73	132
92	IT219073	A. spinosus	647.86 ± 28.18	21.70 ± 1.68	27.79 ± 0.54	202.20 ± 11.33	21	9.5	25.83	1.58	Red variegated green	Red	Black	67	65	83
93	IT223673	A. caudatus	571.09 ± 49.56	4.75 ± 0.31	27.41 ± 0.12	134.17 ± 4.77	25.5	14.4	2.6	1	Light green	Green	Yellow	73	79	161
94	IT235715	A. hypochondriacus	325.00 ± 14.87	25.92 ± 0.36	28.07 ± 0.47	206.71 ± 7.35	29.3	19.83	2.41	0.5	Dark green	Red	Yellow	55	65	83
95	IT236137	A. caudatus	571.42 ± 50.05	21.87 ± 1.06	48.75 ± 1.32	195.30 ± 15.16	23.58	13.5	1.66	0.5	Green	Green	Yellow	65	73	162
96	IT238335	A. caudatus	744.05 ± 22.24	42.30 ± 0.68	38.61 ± 0.50	178.36 ± 3.22	29.83	17	4.66	2	Red	Red	Brown	55	65	80
97	IT238341	A. cruentus	620.84 ± 26.25	33.69 ± 1.67	35.11 ± 0.93	304.71 ± 10.67	25.66	13.91	4.3	1.5	Dark green	Green	Yellow	44	65	80
98	IT238342	A. hypochondriacus	344.44 ± 28.59	31.11 ± 1.61	41.74 ± 0.07	291.94 ± 13.30	23.3	12	5.25	1	Dark green	Red	Black	49	87	132
99	IT238343	A. hypochondriacus	373.10 ± 19.24	13.54 ± 0.59	21.02 ± 0.73	211.56 ± 9.22	24.83	10.83	2.58	0.5	Green	Red	Yellow	69	73	108
100	IT238344	A. hypochondriacus	718.36 ± 50.79	6.77 ± 0.21	16.74 ± 0.86	155.29 ± 5.29	25	11.66	12.25	0.75	Green	Brown	Yellow	38	75	83
101	IT238345	A. hypochondriacus	385.95 ± Z0.83	10.46 ± 0.83	21.71 ± 0.90	202.37 ± 9.77	26.33	11.75	11.75	0.91	Green	Red	Yellow	65	73	108
102	IT238346	A. hypochondriacus	777.66 ± 42.81	11.57 ± 0.48	21.37 ± 0.33	207.22 ± 8.57	26	11.58	1.91	0.5	Green	Green	Black	55	73	86
103	IT240359	A. hypochondriacus	704.19 ± 32.76	7.70 ± 0.40	22.14 ± 0.21	222.21 ± 12.77	25.6	12.5	2.16	0.75	Green	Red	Yellow	55	67	133
104	IT240360	A. hypochondriacus	494.99 ± 38.97	12.88 ± 0.57	24.28 ± 0.25	209.27 ± 5.76	20.41	11.58	2	1	Green	Green	Black	76	90	132
105	IT240361	A. hypochondriacus	350.70 ± 10.93	9.96 ± 0.36	24.84 ± 1.00	219.91 ± 20.59	26.25	13.3	4.41	1	Green	Green	Black	76	90	87
106	IT246956	A. caudatus	640.94 ± 13.59	18.29 ± 0.41	34.58 ± 0.40	210.88 ± 9.84	15.33	10.41	12.58	1.08	Green	Green	Black	44	65	83
107	IT247256	A. tricolor	348.39 ± 17.98	10.55 ± 0.35	28.97 ± 1.10	204.75 ± 3.06	7	5.41	6.41	1.08	Green	Green	Black	44	65	83
108	IT251890	A. tricolor	687.39 ± 48.79	2.92 ± 0.07	25.37 ± 0.26	154.35 ± 6.96	24	12.33	3.41	1	Light green	Green	Black	65	69	87
109	IT251891	A. hypochondriacus	356.30 ± 7.91	12.44 ± 0.34	17.12 ± 0.54	185.51 ± 9.97	28.75	13.91	1.25	0.5	Red variegated green	Red	Black	65	73	132
110	IT251892	A. tricolor	638.30 ± 31.94	21.89 ± 0.55	21.30 ± 0.12	210.29 ± 11.92	27.58	15.58	1.2	0.5	Red	Red	Brown	65	72	83
111	IT251893	A. hypochondriacus	488.73 ± 18.83	11.64 ± 0.15	22.39 ± 0.54	226.72 ± 5.96	23.33	11.91	8.33	1.25	Green	Yellow	Yellow	49	65	86
112	IT251894	A. hypochondriacus	437.34 ± 23.30	5.92 ± 0.07	13.05 ± 0.00	180.23 ± 11.02	23.5	11.33	8	1	Dark green	Green	Black	49	65	145
113	IT251896	A. hybridus	339.49 ± 27.30	12.74 ± 0.13	19.01 ± 0.87	245.54 ± 5.21	19.75	9.666	1.5	0.5	Green	Green	Yellow	55	69	132
114	IT251897	A. caudatus	922.61 ± 31.70	9.37 ± 1.10	8.09 ± 0.07	139.62 ± 8.83	24.16	11.16	2.91	0.75	Green	Green	Black	59	72	80
115	IT251898	A. hypochondriacus	460.40 ± 10.57	11.76 ± 0.45	30.73 ± 0.50	229.87 ± 14.74	30.25	14.41	1.5	0.5	Green	Green	Yellow	65	73	121
116	IT251901	A. cruentus	452.82 ± 6.58	21.85 ± 0.31	24.13 ± 0.29	190.79 ± 4.96	26.33	10.58	2.166	0.5	Dark green	Green	Black	55	69	80
117	IT251902	A. hypochondriacus	522.67 ± 40.54	20.47 ± 0.20	24.87 ± 0.64	205.01 ± 22.60	25.75	11.16	1	1	Green	Red	Yellow	55	73	146
118	IT251903	A. cruentus	373.43 ± 40.39	8.64 ± 0.52	11.66 ± 0.61	160.74 ± 12.63	26.25	12.5	7.91	1	Red variegated green	Red	Black	42	65	80
119	IT259449	A. hypochondriacus	714.07 ± 47.08	15.24 ± 0.43	26.30 ± 1.74	222.80 ± 9.25	27.75	13.33	1.91	0.5	Green	Yellow	Black	55	73	132
120	IT260618	A. caudatus	558.90 ± 21.04	11.74 ± 0.86	28.03 ± 0.64	186.19 ± 17.10	19.25	17.33	4.83	1	Light green	Green	Black	65	72	80
121	IT260622	A. caudatus	688.71 ± 16.90	2.06 ± 0.13	15.91 ± 0.33	174.79 ± 5.64	20.91	9.58	4.58	1	Green	Green	Black	59	69	80
122	IT262649	A. hypochondriacus	296.34 ± 6.35	3.41 ± 0.36	10.35 ± 0.57	123.02 ± 7.23	24.83	12	29.1	2	Red variegated green	Red	Yellow	38	65	80
123	IT262650	A. hypochondriacus	423.50 ± 21.40	14.70 ± 1.81	23.69 ± 0.59	167.04 ± 2.79	17.83	12.33	3.5	1.41	Green	Green	Black	35	73	87
124	IT262651	A. hypochondriacus	464.68 ± 16.37	16.29 ± 0.39	22.36 ± 0.54	218.12 ± 5.12	24.66	13.33	2	0.5	Green	Green	Yellow	58	73	132
125	IT262652	A. hypochondriacus	639.95 ± 35.95	26.07 ± 0.98	31.66 ± 0.14	260.86 ± 14.50	22.66	9.3	2	1	Green	Yellow	Black	76	90	145
126	IT262653	A. hypochondriacus	738.78 ± 12.92	13.91 ± 0.18	35.67 ± 1.13	263.07 ± 11.78	20.4	12	2	1	Green	Red	Red	65	76	83
127	IT262654	A. hypochondriacus	546.39 ± 19.97	23.37 ± 1.09	24.53 ± 0.44	232.85 ± 3.28	25.4	13.4	1.3	0.5	Green	Red	Yellow	65	76	132
128	IT262655	A. hypochondriacus	941.39 ± 32.66	6.74 ± 0.16	16.74 ± 0.61	151.03 ± 7.98	8.75	6.33	12.75	1	Green	Brown	Black	68	65	77
129	IT262656	A. hypochondriacus	422.51 ± 29.52	11.78 ± 0.22	18.36 ± 0.76	198.20 ± 5.60	27.5	13.25	3.125	0.5	Green	Green	Brown	55	69	85
130	IT262657	A. hypochondriacus	684.09 ± 30.72	17.21 ± 0.74	25.58 ± 0.19	197.77 ± 2.98	25.33	12.5	1.5	0.5	Green	Green	Black	65	73	93
131	IT262659	A. hypochondriacus	524.97 ± 27.89	16.20 ± 0.28	22.23 ± 0.45	176.80 ± 2.90	27.75	13.91	1.5	0.5	Green	Green	Black	65	76	132
132	IT262660	A. hypochondriacus	899.55 ± 50.56	16.62 ± 1.15	11.10 ± 0.40	147.06 ± 5.17	26	13.33	1.5	0.5	Green	Green	Black	65	73	132
133	IT262661	A. hypochondriacus	396.49 ± 14.57	12.75 ± 0.26	18.67 ± 0.57	183.38 ± 13.58	26	13.16	1.5	0.5	Green	Green	Black	65	73	132
134	IT262662	A. hypochondriacus	476.54 ± 11.24	18.63 ± 0.35	28.38 ± 1.62	229.10 ± 22.42	25	12.4	2	1	Green	Green	Black	65	73	132
135	IT262663	A. hypochondriacus	274.59 ± 2.28	15.07 ± 0.93	17.02 ± 0.75	206.29 ± 10.62	28.66	14	1.66	0.83	Green	Green	Black	65	73	132
136	IT262664	A. hypochondriacus	406.37 ± 17.83	15.95 ± 0.87	14.14 ± 0.47	190.28 ± 1.61	27.3	13.08	1.66	0.83	Dark green	Green	Black	65	73	121
137	IT262665	A. hypochondriacus	369.80 ± 24.30	8.95 ± 0.56	24.87 ± 0.75	205.95 ± 9.75	20.16	12.33	2	1	Green	Red	Black	73	108	146
138	IT262666	A. hypochondriacus	340.15 ± 12.36	12.79 ± 1.07	11.78 ± 0.52	171.55 ± 9.71	27.66	14	3.16	1	Dark green	Green	Black	65	73	132
139	IT262667	A. hypochondriacus	508.83 ± 25.51	10.11 ± 0.02	18.17 ± 0.87	203.05 ± 10.91	19.5	13	20	3	Green	Red	Red	65	118	146
140	IT262668	A. hypochondriacus	225.18 ± 15.45	14.71 ± 0.90	23.17 ± 0.69	244.34 ± 6.24	26.41	10.66	1.5	0.83	Light green	Red	Black	65	73	129
141	IT262670	A. hypochondriacus	325.66 ± 11.23	12.21 ± 0.57	11.87 ± 0.64	177.59 ± 10.75	25.16	12.75	1.91	0.83	Green	Green	Black	65	73	129
142	IT262671	A. hypochondriacus	388.58 ± 23.91	14.97 ± 0.39	17.18 ± 0.89	202.20 ± 11.33	24.33	11.25	1.83	0.83	Dark green	Green	Black	65	73	129
143	IT262672	A. hypochondriacus	912.40 ± 74.00	7.57 ± 0.45	12.22 ± 0.52	186.79 ± 4.09	25.25	12.33	2	1	Green	Green	Black	64	73	129
144	IT262673	A. hypochondriacus	435.36 ± 5.14	8.44 ± 0.31	12.59 ± 0.73	134.17 ± 4.77	24.75	13.08	1.75	1	Green	Green	Black	66	73	129
145	IT262674	A. hypochondriacus	523.98 ± 48.04	6.13 ± 0.25	20.00 ± 0.89	206.71 ± 7.35	19.6	12.2	1	0.5	Green	Red	Brown	66	73	146
146	IT262675	A. hypochondriacus	358.93 ± 15.32	8.81 ± 0.63	12.74 ± 0.40	195.30 ± 15.16	26.91	13.16	1	1	Green	Green	Black	66	73	132
147	IT262676	A. hypochondriacus	800.39 ± 12.90	8.06 ± 0.27	11.04 ± 0.64	178.36 ± 3.22	26.5	13.16	1	0.5	Green	Green	Black	66	73	129
148	IT262677	A. hypochondriacus	306.55 ± 15.00	6.09 ± 0.53	17.15 ± 0.64	199.65 ± 13.16	28.75	14.75	1	0.5	Green	Green	Black	66	73	135
149	IT262678	A. hypochondriacus	773.04 ± 28.92	2.17 ± 0.28	6.60 ± 0.19	135.11 ± 5.28	14.33	8.66	4.66	0.66	Green	Green	Black	66	73	87
150	IT262679	A. hypochondriacus	339.49 ± 21.74	8.56 ± 0.28	14.79 ± 0.44	211.48 ± 6.62	25.41	13	1	1	Green	Green	Black	66	73	129
151	IT262680	A. hypochondriacus	546.72 ± 14.30	5.13 ± 0.22	9.42 ± 0.19	143.20 ± 7.21	30	14.58	1	1	Green	Yellow	Black	66	73	129
152	IT262681	A. hypochondriacus	386.60 ± 13.42	4.83 ± 0.34	8.65 ± 0.50	165.59 ± 7.98	26.16	13.58	9.25	1.08	Green	Red	Black	76	73	84
153	IT262682	A. tricolor	363.54 ± 13.85	4.06 ± 0.18	7.28 ± 0.14	145.07 ± 6.31	22.91	7.75	1	1	Light green	Green	Black	55	73	93
154	IT262683	A. hypochondriacus	859.69 ± 52.53	0.37 ± 0.05	3.59 ± 0.25	124.47 ± 0.86	19.33	9.3	21.5	1.5	Green	Red	Black	42	66	84
155	IT262684	A. hypochondriacus	449.20 ± 24.29	13.01 ± 1.04	19.01 ± 0.76	218.97 ± 14.62	25.4	11.83	1	0.5	Light green	Green	Black	66	73	129
156	IT262685	A. hypochondriacus	561.21 ± 16.01	9.44 ± 0.29	11.72 ± 0.14	206.20 ± 15.58	26.33	13.41	1	0.5	Green	Green	Yellow	66	73	129
157	IT262686	A. caudatus	238.02 ± 4.46	1.14 ± 0.02	11.25 ± 0.45	147.71 ± 6.82	19.9	9	2.2	0.5	Green	Red	Brown	55	66	80
158	IT262688	A. hypochondriacus	450.85 ± 16.45	9.56 ± 0.00	10.66 ± 0.40	168.97 ± 6.88	26	12.66	4.08	1	Green	Green	Black	66	73	129
159	IT262689	A. hypochondriacus	577.02 ± 46.26	4.71 ± 0.89	4.43 ± 0.29	128.64 ± 3.31	21.58	10.75	28.1	2	Green	Yellow	Yellow	42	66	87
160	IT262690	A. tricolor	634.68 ± 20.19	2.23 ± 0.10	8.90 ± 0.19	151.46 ± 4.26	21.25	12.16	9.58	1.16	Green	Green	Black	55	66	84
161	IT262691	A. spinosus	585.59 ± 39.42	0.81 ± 0.11	6.94 ± 0.12	107.44 ± 2.77	8.75	4.58	7.58	0.5	Dark green	Brown	Black	44	66	77
162	IT262692	A. caudatus	270.31 ± 29.25	1.54 ± 0.30	9.73 ± 0.14	167.55 ± 6.52	19.75	17.08	3.83	0.83	Red variegated green	Green	Black	58	66	84
163	IT262693	A. caudatus	815.87 ± 48.75	0.19 ± 0.03	9.96 ± 1.13	139.03 ± 9.77	21.83	11.33	4.08	1	Light green	Green	Black	55	66	87
164	IT262695	A. caudatus	293.37 ± 21.57	0.74 ± 0.03	12.36 ± 0.56	169.85 ± 10.25	23.91	11.58	4.75	1	Light green	Green	Black	58	69	84
165	IT267891	A. cruentus	327.96 ± 13.64	8.17 ± 0.66	17.12 ± 0.45	233.45 ± 13.56	29.75	20.5	3.75	0.83	Green	Green	Yellow	55	66	84
166	IT267892	A. cruentus	303.25 ± 5.44	8.15 ± 0.14	17.15 ± 1.30	179.30 ± 10.86	27.08	13.66	3.66	1	Green	Red	Yellow	55	73	129
167	IT267893	A. tricolor	270.31 ± 21.13	0.75 ± 0.22	24.75 ± 2.75	190.62 ± 5.79	22	18.83	2.5	1	Light green	Green	Black	66	73	84
168	IT267894	A. tricolor	297.65 ± 23.85	0.19 ± 0.10	12.82 ± 0.50	148.31 ± 5.35	21.83	18.25	3.41	1	Light green	Green	Black	58	69	84
169	IT267895	A. tricolor	313.47 ± 21.68	1.20 ± 0.09	12.65 ± 0.64	171.72 ± 2.36	21.58	15.3	12.75	1.5	Red variegated green	Green	Black	55	66	84
170	IT267896	A. tricolor	476.54 ± 22.82	0.45 ± 0.03	25.06 ± 0.97	203.82 ± 2.90	22.91	17.5	4.08	1	Light green	Green	Black	58	69	84
171	IT267897	A. cruentus	330.27 ± 5.71	12.63 ± 0.70	19.13 ± 0.87	223.82 ± 6.86	27.7	14.7	8.5	1	Red	Red	Black	58	73	80
172	IT267898	A. hypochondriacus	373.76 ± 37.10	6.34 ± 0.30	15.38 ± 0.37	177.42 ± 7.75	21.08	11.91	12.08	1.33	Green	Red	Yellow	42	66	80
173	IT267899	A. cruentus	244.61 ± 10.03	6.49 ± 0.03	15.38 ± 0.26	211.65 ± 8.27	28.83	17.33	5.83	1	Green	Yellow	Yellow	55	66	80
174	IT267900	A. cruentus	440.63 ± 37.21	27.77 ± 1.08	27.17 ± 0.26	176.06 ± 8.00	32.16	21.33	3.16	0.83	Green	Brown	Yellow	55	66	84
175	IT267901	A. tricolor	326.32 ± 11.54	2.59 ± 0.21	20.44 ± 0.33	128.98 ± 12.42	16.75	14.5	2.5	1	Red variegated green	Green	Black	66	90	84
176	IT267902	A. tricolor	492.69 ± 13.84	0.79 ± 0.10	20.96 ± 0.54	144.90 ± 7.87	21.25	15.5	4.66	1	Green	Green	Black	66	73	86
177	IT267903	A. hybridus	369.80 ± 8.29	3.99 ± 0.26	15.91 ± 0.68	155.46 ± 12.71	19.83	10.66	20.58	1.58	Red variegated green	Red	Black	42	66	84
178	IT267904	A. tricolor	366.84 ± 26.38	1.36 ± 0.08	28.66 ± 0.26	155.46 ± 2.97	20.1	18.2	6.8	1.2	Light green	Green	Black	58	66	84
179	IT267905	A. tricolor	775.68 ± 24.26	1.34 ± 0.40	16.28 ± 0.25	153.84 ± 8.99	20.58	15.83	4.58	1	Red variegated green	Green	Black	66	73	108
180	IT271503	A. tricolor	752.62 ± 13.94	3.20 ± 0.23	18.79 ± 0.68	158.86 ± 5.91	18.25	13.33	1	1	Red variegated green	Red	Black	66	73	77
181	IT271504	A. tricolor	490.38 ± 17.01	14.22 ± 0.30	21.43 ± 1.26	168.06 ± 14.45	25.75	14.16	2.5	1	Green	Green	Black	73	87	121
182	IT271505	A. hypochondriacus	364.86 ± 23.93	4.96 ± 0.35	11.69 ± 0.61	128.64 ± 1.02	23	12.25	2.16	1	Green	Green	Black	73	87	121
183	IT271506	A. caudatus	447.55 ± 27.70	1.20 ± 0.18	12.68 ± 0.19	123.62 ± 3.09	17.5	16.83	2	1	Red variegated green	Green	Black	66	73	84
184	IT276011	A. hypochondriacus	397.48 ± 41.95	8.44 ± 0.51	22.98 ± 0.93	212.50 ± 10.51	29.25	12.25	2.66	1	Green	Green	Brown	65	73	93
185	IT276490	A. hypochondriacus	644.56 ± 53.61	9.20 ± 0.44	26.45 ± 0.97	246.64 ± 11.50	26.58	14	2.16	1	Green	Green	Black	65	73	146
186	IT277792	A. tricolor	553.96 ± 7.13	1.95 ± 1.24	23.23 ± 0.21	174.79 ± 9.53	21.75	16.41	4.58	1	Red variegated green	Green	Black	65	73	84
187	IT284262	A. tricolor	726.92 ± 1.71	0.13 ± 0.02	10.73 ± 0.64	141.84 ± 3.77	17.16	16.58	2.83	1	Red variegated green	Green	Black	65	73	84
188	IT288958	A. blitum	327.96 ± 12.75	2.81 ± 0.49	18.33 ± 0.45	160.11 ± 0.71	7.5	3.91	4.16	1	Green	Yellow	Black	38	45	77
189	IT288959	A. blitum	432.73 ± 22.11	8.48 ± 0.49	35.79 ± 0.83	208.59 ± 23.50	7.75	6.08	5.5	0.66	Green	Yellow	Black	37	47	77
190	IT288961	A. hypochondriacus	276.90 ± 15.10	2.55 ± 0.17	6.54 ± 0.14	105.40 ± 0.98	24.25	12.91	4.08	0.91	Green	Red	Black	44	69	86
191	IT288962	A. hypochondriacus	385.95 ± 18.78	5.82 ± 0.21	17.80 ± 0.73	182.28 ± 4.44	24.25	11.5	11	0.83	Green	Red	Black	45	52	77
192	IT288964	A. hypochondriacus	430.75 ± 22.76	7.08 ± 0.38	13.39 ± 0.62	154.69 ± 3.60	25.41	11.91	8.16	0.66	Red variegated green	Green	Brown	58	77	84
193	IT288965	A. hypochondriacus	416.25 ± 21.11	13.43 ± 0.45	23.79 ± 0.83	222.55 ± 16.53	22.75	10.76	7.25	0.83	Green	Red	Black	38	65	84
194	IT289278	A. hypochondriacus	221.55 ± 13.99	3.72 ± 0.10	7.87 ± 0.40	131.79 ± 6.52	26.16	12.08	2.16	1	Light green	Brown	Black	55	66	146
195	IT289371	A. hypochondriacus	547.37 ± 30.31	10.64 ± 0.28	16.99 ± 0.33	144.82 ± 3.54	27.41	14.33	2	1	Green	Green	Black	41	73	133
196	IT290073	A. blitum	204.75 ± 10.14	9.42 ± 1.17	15.72 ± 0.84	184.41 ± 8.22	26.58	18.25	4.66	1	Green	Green	Yellow	55	69	84
197	IT290074	A. blitum	271.63 ± 10.00	8.11 ± 0.71	10.70 ± 0.26	168.57 ± 7.70	28.25	18.41	4.91	0.91	Green	Green	Yellow	55	65	84
198	IT304139	A. tricolor	376.06 ± 14.36	19.22 ± 0.95	29.43 ± 0.71	247.83 ± 9.60	24.58	11.83	7.66	1	Green	Green	Brown	51	65	84
199	IT314603	A. tricolor	292.38 ± 22.76	0.84 ± 0.09	31.23 ± 0.21	194.28 ± 6.10	16	8.6	1.66	1.16	Red	Red	Black	65	73	86
200	IT327439	A. tricolor	159.62 ± 15.91	0.25 ± 0.01	5.42 ± 0.31	103.10 ± 2.19	15.5	12.08	4.33	0.5	Red variegated green	Green	Black	73	87	118
201	IT115202	A. powellii	176.09 ± 16.01	4.06 ± 0.29	11.97 ± 0.26	125.83 ± 2.07	12.24	9.05	12.85	0.75	Green	Brown	Black	38	58	78
202	IT115204	A. powellii	198.82 ± 5.79	3.96 ± 0.18	10.85 ± 0.56	92.80 ± 10.81	16.45	10.44	18.144	1.2	Green	Red	Black	37	58	78
203	IT115214	A. tricolor	468.31 ± 23.35	3.46 ± 0.30	22.17 ± 0.80	129.58 ± 5.52	21.64	15.44	3.91	0.78	Green	Green	Black	55	69	85
204	IT115215	A. tricolor	547.37 ± 24.22	1.24 ± 0.09	12.87 ± 0.62	112.66 ± 0.71	18.56	13.45	7.27	0.75	Green	Green	Black	55	65	86
205	IT115219	A. caudatus	448.87 ± 21.93	16.67 ± 0.64	27.45 ± 0.62	208.59 ± 4.83	20.55	11.85	6.5	0.62	Green	Red	Brown	48	65	86
206	IT197110	A. tricolor	747.02 ± 61.26	2.16 ± 0.10	23.44 ± 0.33	190.28 ± 9.42	8.07	3.73	6.46	0.81	Green	Green	Black	45	63	84
207	IT199949	A. caudatus	559.23 ± 26.32	15.93 ± 0.25	19.82 ± 0.40	202.37 ± 9.45	25.4	13.61	12.51	2.08	Red	Red	Black	55	65	86
208	IT199959	A. spinosus	454.47 ± 10.29	1.59 ± 0.27	8.49 ± 0.59	75.20 ± 7.15	12.77	6.67	13.44	0.61	Green	Green	Black	38	58	86
209	IT199962	A. powellii	453.48 ± 23.31	12.60 ± 0.99	20.53 ± 0.37	169.76 ± 3.09	13.75	8.34	10.62	2	Green	Green	Black	38	58	86
210	IT199970	A. tricolor	617.88 ± 6.94	1.02 ± 0.20	10.45 ± 0.19	133.55 ± 3.75	15.36	10.93	6.75	0.67	Red	Brown	Black	55	65	86
211	IT199983	A. tricolor	419.22 ± 16.25	0.46 ± 0.03	17.71 ± 0.38	153.25 ± 9.82	15.83	9.66	1.44	0.55	Red	Red	Black	69	79	98
212	IT199993	A. tricolor	288.43 ± 7.99	0.75 ± 0.20	1.03 ± 0.07	96.97 ± 6.90	27.03	19.05	13.83	2.78	Green	Red	Yellow	55	65	84
213	IT200025	A. blitum	388.58 ± 19.43	2.16 ± 0.19	4.90 ± 0.40	100.95 ± 0.04	20.19	10.54	22.84	1.27	Red	Brown	Black	37	58	84
214	IT200026	A. tricolor	597.78 ± 42.74	1.80 ± 0.18	9.39 ± 0.47	143.88 ± 2.23	23	14.43	3.16	6.16	Green	Red	Black	77	79	162
215	IT200027	A. blitum	459.41 ± 13.05	5.30 ± 0.27	21.18 ± 0.75	140.02 ± 3.27	7.09	6	7.86	0.92	Green	Brown	Black	38	58	77
216	IT200031	A. tricolor	399.78 ± 13.84	2.00 ± 0.13	6.88 ± 0.54	142.40 ± 13.08	28.13	18.06	15.94	4.55	Green	Green	Yellow	55	58	77
217	IT203440	A. hypochondriacus	466.66 ± 53.37	7.75 ± 0.37	10.17 ± 0.54	156.22 ± 18.56	25.7	15.8	9.5	2.81	Green	Yellow	Yellow	55	63	77
218	IT218861	A. blitum	487.42 ± 17.04	3.42 ± 0.30	16.62 ± 0.87	139.79 ± 13.80	6.84	3.45	7.8	1	Green	Green	Black	38	63	77
219	IT218863	A. blitum	607.66 ± 23.23	2.42 ± 0.19	24.96 ± 0.80	196.41 ± 8.93	7.97	4.15	6.4	1	Green	Green	Black	38	63	77
220	IT218874	A. cruentus	640.94 ± 30.64	17.20 ± 0.75	27.04 ± 0.68	234.21 ± 0.68	25.25	11	14.5	2.25	Green	Green	Black	55	65	85
221	IT219057	A. tricolor	692.66 ± 85.15	10.38 ± 0.61	47.39 ± 0.83	210.86 ± 14.44	19.2	10.54	10.3	1	Green	Green	Black	55	65	86
222	IT219314	A. tricolor	509.49 ± 10.27	5.41 ± 0.08	20.28 ± 0.29	156.71 ± 4.82	14.85	9.96	11.1	1	Green	Yellow	Black	55	65	86
223	IT251895	A. quitensis	234.07 ± 19.38	1.96 ± 0.15	8.12 ± 0.07	122.00 ± 4.80	22.93	11	13.3	1	Red	Red	Black	42	63	86
224	K038151	A. blitum	370.13 ± 16.51	6.83 ± 0.29	25.52 ± 0.80	179.07 ± 15.24	11.86	8.48	7.9	1	Green	Brown	Black	45	58	86
225	K038161	A. caudatus	580.65 ± 7.72	8.66 ± 0.82	23.23 ± 0.26	198.14 ± 7.59	21.01	13.42	2.4	0.5	Light green	Red	Black	73	79	133
226	K038173	A. caudatus	606.02 ± 13.49	14.16 ± 1.81	40.47 ± 0.31	281.55 ± 7.85	21.57	13.97	3.85	0.5	Green	Yellow	Yellow	69	79	132
227	K038182	A. cruentus	585.59 ± 47.88	25.70 ± 0.79	33.65 ± 0.71	250.81 ± 13.58	16.3	6.1	6.7	1.15	Green	Yellow	Black	55	65	86
228	K038184	A. cruentus	713.74 ± 18.50	27.63 ± 1.25	32.63 ± 0.07	237.65 ± 15.42	24.72	11.35	7.2	1.2	Green	Yellow	Black	55	63	86
229	K038185	A. cruentus	705.18 ± 43.45	38.27 ± 0.46	40.38 ± 0.44	277.21 ± 9.22	24.36	10.94	13.1	3.2	Green	Yellow	Black	55	70	86
230	K038186	A. cruentus	727.25 ± 17.83	31.54 ± 2.66	36.41 ± 0.45	264.10 ± 3.84	25.86	11.8	19.2	4	Green	Yellow	Black	48	63	79
231	K038187	A. cruentus	434.70 ± 40.83	17.68 ± 1.84	29.37 ± 0.31	241.45 ± 11.20	25.4	12.2	6.4	0.95	Red	Red	Black	55	65	83
232	K038188	A. cruentus	701.23 ± 77.03	38.80 ± 2.04	49.22 ± 0.47	281.63 ± 7.71	24	11.2	8.5	1.875	Light green	Yellow	Black	55	65	83
233	K038189	A. cruentus	476.87 ± 20.54	13.87 ± 0.06	22.98 ± 0.07	187.22 ± 9.95	21.51	11.66	3.95	0.95	Green	Green	Brown	66	77	133
234	K038209	A. hybridus	410.98 ± 2.28	18.07 ± 1.14	25.40 ± 1.02	178.02 ± 16.03	27.33	15.42	3.7	0.5	Green	Red	Black	86	98	133
235	K038210	A. hybridus	333.23 ± 32.74	8.01 ± 0.16	19.69 ± 0.21	198.45 ± 9.54	26.71	14.61	3	0.5	Green	Red	Black	77	98	121
236	K038211	A. hybridus	658.07 ± 5.44	15.97 ± 1.02	19.75 ± 0.29	222.63 ± 4.44	23.33	12.94	6.6	1	Green	Green	Black	58	65	86
237	K038212	A. hybridus	442.28 ± 35.92	12.46 ± 0.73	29.12 ± 0.38	230.89 ± 11.29	11.42	6.66	3.9	0.5	Green	Green	Black	71	79	132
238	K038215	A. hybridus	692.33 ± 33.82	25.17 ± 1.39	33.37 ± 0.57	270.40 ± 7.23	26.34	14.4	3.45	0.5	Green	Red	Black	86	98	145
239	K038216	A. hybridus	533.87 ± 31.97	15.59 ± 1.19	17.61 ± 0.52	212.67 ± 20.64	26.2	15.2	4.28	0.5	Green	Red	Black	86	101	132
240	K038217	A. hypochondriacus	373.76 ± 17.80	10.06 ± 1.78	17.80 ± 0.97	238.72 ± 13.23	24.9	12.57	2.71	1	Green	Green	Yellow	56	65	132
241	K038218	A. hypochondriacus	381.33 ± 32.36	6.64 ± 0.22	10.79 ± 0.68	214.20 ± 9.97	21.27	11.54	5.85	1	Green	Green	Yellow	48	58	86
242	K038221	A. hypochondriacus	344.11 ± 24.54	6.83 ± 0.31	16.65 ± 0.31	214.72 ± 3.74	26.15	12.1	6.8	0.5	Green	Green	Yellow	86	98	132
243	K038224	A. hypochondriacus	218.26 ± 7.15	1.12 ± 0.10	5.98 ± 0.52	155.80 ± 10.96	22.45	12.25	4.4	1.15	Green	Red	Black	56	69	87
244	K038228	A. hypochondriacus	418.89 ± 31.63	7.62 ± 0.23	12.34 ± 0.62	207.39 ± 3.12	26.47	12.61	1.15	1	Green	Green	Yellow	56	69	132
245	K038243	A. powellii	265.04 ± 13.35	3.68 ± 0.64	13.43 ± 0.59	221.78 ± 1.36	10.04	5.41	15.3	0.9	Green	Green	Black	45	63	86
246	K038244	A. powellii	263.39 ± 26.90	4.73 ± 0.11	7.28 ± 0.47	191.05 ± 7.42	8.18	4.88	12.3	0.85	Green	Green	Black	45	63	86
247	K038245	A. powellii	330.27 ± 10.10	6.64 ± 0.66	11.69 ± 0.12	184.15 ± 9.61	11.17	5.07	6.66	0.61	Green	Yellow	Black	48	65	86
248	K038258	A. quitensis	560.55 ± 10.84	12.08 ± 0.42	20.99 ± 0.26	228.76 ± 4.99	19	12.63	3.1	1	Green	Green	Black	73	79	132
249	K038259	A. quitensis	518.38 ± 48.93	7.47 ± 0.18	17.24 ± 0.66	172.15 ± 12.94	8.9	11.15	3.1	1	Red	Green	Black	73	79	132
250	K038261	A. quitensis	580.65 ± 39.68	3.88 ± 0.08	14.70 ± 0.33	222.80 ± 11.37	23.48	13.52	14.4	2.6	Red	Red	Black	56	65	78
251	K038263	A. quitensis	499.60 ± 27.19	16.88 ± 0.34	35.82 ± 0.26	252.35 ± 7.18	20.89	12.31	4.55	0.5	Red	Red	Black	49	73	132
252	K038277	A. spinosus	342.79 ± 8.05	0.64 ± 0.02	5.39 ± 0.44	147.12 ± 8.08	8.39	4.69	16.75	1	Green	Brown	Black	38	58	77
253	K038278	A. spinosus	307.54 ± 7.15	0.95 ± 0.07	5.86 ± 0.33	140.13 ± 4.84	9.91	5.9	17.75	1	Green	Brown	Black	38	58	77
254	K038279	A. spinosus	258.78 ± 8.05	1.33 ± 0.06	9.24 ± 0.45	171.89 ± 10.96	8.93	5.57	16.7	1	Green	Brown	Black	38	58	77
255	K038280	A. spinosus	239.01 ± 24.26	0.61 ± 0.05	5.11 ± 0.26	157.67 ± 12.94	8.36	5.07	17.45	1	Green	Brown	Black	38	58	78
256	K038281	A. spinosus	245.60 ± 21.86	0.73 ± 0.06	7.81 ± 0.50	171.55 ± 12.48	8.13	5.41	17	1	Red	Brown	Black	38	58	78
257	K038283	A. spinosus	420.54 ± 44.61	2.82 ± 0.08	11.78 ± 0.12	181.34 ± 5.64	7.68	4.45	17.5	1	Red	Brown	Black	38	58	78
258	K038285	A. spinosus	395.17 ± 46.88	3.68 ± 0.20	11.44 ± 0.52	192.58 ± 11.27	8.32	4.68	13.35	1	Green	Green	Black	38	58	77
259	K038286	A. spinosus	374.09 ± 27.08	5.04 ± 0.21	19.97 ± 0.12	212.76 ± 1.20	9.07	4.84	14.6	1	Green	Brown	Black	38	58	78
260	K038289	A. tricolor	428.11 ± 1.14	1.17 ± 0.08	23.82 ± 0.90	229.70 ± 3.56	20.34	11.48	11.66	1	Green	Green	Black	49	58	86
261	K038291	A. tricolor	459.41 ± 38.24	1.64 ± 0.08	26.36 ± 0.44	233.96 ± 19.28	10.575	7.125	3.75	0.5	Green	Green	Black	73	87	108
262	K038294	A. tricolor	241.32 ± 12.59	0.97 ± 0.03	16.03 ± 0.26	186.96 ± 12.70	12.38	10.01	5	1	Red	Brown	Black	56	69	86
263	K038295	A. tricolor	395.83 ± 34.24	1.78 ± 0.36	28.22 ± 0.31	253.96 ± 8.46	20.55	7.05	1	1.5	Green	Green	Black	69	83	132
264	K038296	A. tricolor	403.08 ± 31.40	1.19 ± 0.25	26.55 ± 0.37	143.99 ± 6.13	22.53	8.36	1	1	Red	Red	Black	69	83	108
265	K038298	A. tricolor	401.76 ± 15.34	0.55 ± 0.04	12.99 ± 0.19	154.61 ± 14.64	16.21	6.17	1	1	Red	Green	Black	58	73	98
266	K044891	A. caudatus	344.11 ± 8.63	2.72 ± 0.10	14.08 ± 0.38	182.70 ± 7.56	15.81	8.69	3.9	0.7	Green	Red	Brown	55	69	86
267	K044892	A. spinosus	518.05 ± 12.75	5.14 ± 0.18	19.23 ± 0.25	181.43 ± 18.30	10.37	5.35	17.45	1	Green	Brown	Black	38	58	86
268	K044898	A. caudatus	403.08 ± 35.87	6.85 ± 0.13	15.66 ± 0.33	199.65 ± 10.93	23.24	11.3	3.4375	1	Red	Red	Black	55	69	86
269	K044899	A. quitensis	398.79 ± 34.46	6.04 ± 0.19	23.44 ± 0.87	229.36 ± 14.68	14.22	8.21	4.9	0.55	Green	Yellow	Black	48	65	85
270	K152087	A. hypochondriacus	318.41 ± 14.57	4.50 ± 0.15	14.76 ± 0.87	205.95 ± 7.43	26.08	12.71	2	1	Red	Red	Yellow	73	87	121
271	K152093	A. hypochondriacus	666.63 ± 47.72	18.06 ± 3.33	30.05 ± 0.50	214.29 ± 12.61	23.55	11.07	2	1	Red	Red	Black	69	87	121
272	K152094	A. hypochondriacus	509.49 ± 38.14	8.02 ± 0.22	15.44 ± 0.47	277.12 ± 3.03	24.63	12.12	2.1	1	Red	Red	Black	69	83	108
273	K153798	A. hypochondriacus	262.73 ± 14.02	0.54 ± 0.02	3.81 ± 0.37	194.03 ± 13.28	23.05	11.9	21	1	Red variegated green	Red	Black	42	56	78
274	K160652	A. cruentus	312.15 ± 12.44	5.17 ± 0.34	8.28 ± 0.87	194.62 ± 13.95	27.5	19.1	16.1	4.6	Green	Yellow	Yellow	48	63	86
275	K204678	A. tricolor	282.83 ± 19.90	0.17 ± 0.13	11.16 ± 0.07	198.11 ± 4.11	18.9	17.25	8.15	1	Red	Red	Black	58	69	86
276	K204684	A. tricolor	468.64 ± 19.63	1.76 ± 0.20	21.18 ± 0.43	140.30 ± 9.14	17.65	14.2	5.1	0.9	Red variegated green	Green	Black	58	69	86
277	K204687	A. tricolor	463.04 ± 18.30	1.23 ± 0.20	15.35 ± 0.07	180.92 ± 9.39	22.3	13.5	4.7	0.5	Red variegated green	Green	Black	75	86	121
278	K204691	A. tricolor	283.49 ± 26.75	0.12 ± 0.15	10.14 ± 0.25	187.56 ± 9.27	16.55	16.65	4.7	1.05	Red variegated green	Red	Black	65	76	85
279	K204694	A. tricolor	421.20 ± 32.24	0.84 ± 0.57	3.34 ± 0.33	174.36 ± 10.07	16.35	13.2	5.3	1.5	Red variegated green	Green	Black	62	76	98
280	K204695	A. tricolor	440.30 ± 22.25	0.81 ± 0.55	25.52 ± 0.93	97.11 ± 7.59	20.45	18.8	4.05	0.8	Light green	Green	Black	58	69	86
281	K204696	A. tricolor	300.95 ± 9.43	1.31 ± 0.25	7.44 ± 0.21	205.95 ± 8.30	17.35	12.95	2	0.85	Red	Green	Black	108	113	101
282	K208149	A. cruentus	329.28 ± 22.91	6.81 ± 0.80	12.87 ± 0.54	140.05 ± 7.06	31.2	16.75	14.9	4.9	Red	Red	Yellow	52	65	86
283	K208152	A. cruentus	313.80 ± 7.13	4.74 ± 0.15	9.18 ± 0.33	221.36 ± 1.23	22.38	9.88	12.375	1	Red variegated green	Red	Black	76	65	86
284	K208153	A. hybridus	282.17 ± 27.51	0.82 ± 0.25	6.51 ± 0.61	171.98 ± 10.96	19.3	10.2	20.2	1	Red variegated green	Red	Black	38	65	78
285	K208155	A. hybridus	504.88 ± 21.21	6.26 ± 0.67	16.37 ± 0.87	187.30 ± 8.84	25	11.1	20.6	1.05	Red variegated green	Red	Black	37	65	78
286	K226995	A. blitum	480.83 ± 35.64	27.52 ± 1.50	31.79 ± 0.50	244.60 ± 23.31	29.85	14.45	9	1	Green	Green	Yellow	55	65	86
287	K246198	A. tricolor	551.99 ± 25.85	4.64 ± 0.25	21.46 ± 0.57	259.50 ± 9.75	16.1	12.3	12	1	Red	Green	Black	72	76	133
288	K246295	A. tricolor	466.99 ± 8.62	31.80 ± 1.31	37.25 ± 0.40	188.32 ± 1.29	15.25	8.15	8	1	Green	Green	Black	42	62	78
289	K258264	A. tricolor	477.20 ± 22.67	15.35 ± 0.31	22.33 ± 0.83	272.61 ± 8.24	28.8	17.3	20.8	4.3	Red	Red	Yellow	58	65	86

## Sheet: 정리 (2)
				mmdd	mmdd	1: 유한형 2:무한형	1: 매우짧다 3:짧다 5: 중간 7:길다 9: 매우길다	1: 상향 2: 수평 3: 하향	3: 옅다 5:중간 7:짙다 9:매우짙다	0: 없음 1: 있음	1: 없거나 약하다 2:중간 3:강하다	1. 혼성형(monoecious) 2. 혼성자성형(subgynoecious) 3. 자성형(gynoecious) 4. 양성웅성동주형(hermaphroditic)	1: 주로 1개 2:주로 1~2개 3:주로 2개 4:주로 2~3개 5:주로 3~4개 6:주로4~5개 7: 주로 5개이상	1:있다 9:없다	cm	g	1:백색 3:황색 5:녹색	3: 옅다 5:중간 7:짙다	1:백색 3:황색 5:녹색	1:털 2:털과가시 3:가시	1:백색 2:갈색 3:흑색	1:없거나 매우 약하다 3:약하다 5:중간 7:강하다 9:매우강하다	0: 없다 1:있다	1:없다 9:있다	1:없다 9:있다	1:매우 작다 3:작다 5:중간 7:크다 9: 매우크다	1:목이있다 2:뾰족하다 3:뭉툭하다	1:뾰족하다 2:뭉툭하다 3:둥굴 4:절두형	1:백색 2:황색	cm	cm	립
No	자원번호	자원명	원산지	파종기	정식기	식물체 생장형	초장	잎몸의 자세	잎몸의 녹색강도	엽연결각	잎몸가장자리의 물결	성표현	식물체 마디당 암꽃 수	단위결과	과실의 길이	과실의 무게	청과의 표피색	청과의 표피색의 정도	숙과의 표피색	과실의 모용형태	과실의 모용색	과실의 백분체	과실의 광택	과실의 주름	과실의 혹	과실혹의 크기	과실 기부의형태	과실 정부의형태	종피색	종자길이	종자폭(종자너비)	과당 종자수
1	102632	경북영덕-1985-2632	KOR	0317	0420	2	10.9	2	7	1	1	4	1	1	22.1	1022	5	5	3	3	3	1	0	1	1		1	3	2	0..96	0.3	740
2	104519	강원평창-1985-4519	KOR	0317	0420	2		2	7	1	1	1	1	1	20.8	1133	5	5	3	3	3	1	0	1	1		3	3	2	1
3	104588	강원평창-1985-4588	KOR	0317	0420
4	105852	전북임실-1985-5852	KOR	0317	0420
5	109542	네팔Mugling수집	NPL	0317	0420
6	110872	상춘백다다기오이	KOR	0317	0420
7	110875	촉성반백오이	KOR	0317	0420
8	110877	하우스백다다기오이	KOR	0317	0420
9	110921	흥농백다다기오이	KOR	0317	0420
10	110925	은성백다다기오이	KOR	0317	0420
11	112825	경기화성-1985-12825	KOR	0317	0420
12	119147	PI169403	TUR	0317	0420
13	119179	Da-ba-cha	CHN	0317	0420
14	119184	Melnicke Nakladacky	CZE	0317	0420
15	119186	Znojemske Nakladacky	CZE	0317	0420
16	119195	PI285610	POL	0317	0420
17	119197	Crna Dolga	MKD	0317	0420
18	119204	Radoviska langa	MKD	0317	0420
19	119206	Krusevska	MKD	0317	0420
20	136666	Lhunibesi Local	NPL	0317	0420
21	136667	Long Green	NPL	0317	0420
22	136669	NPL-CGS-1986-22928	NPL	0317	0420
23	136679	NPL-CGS-1986-22938	NPL	0317	0420
24	142371	공주령	UNK	0317	0420
25	156655	청장사엽	UNK	0317	0420
26	156664	거대사청태장	UNK	0317	0420
27	160378	Zao li huanggua	CHN	0317	0420
28	174945	사엽 5900-T-5-3-3-1/2-3	UNK	0317	0420
29	175001	신광절성10호 73142-1-3/4	UNK	0317	0420
30	175017	구노진 7380-1-12-1	UNK	0317	0420
31	175035	풍강청장절성 73174-4-4/3	UNK	0317	0420
32	178674	농과원-1993-314	KOR	0317	0420
33	200069	KS263	RUS	0317	0420
34	200093	KS377	RUS	0317	0420
35	200094	KS386	RUS	0317	0420
36	200097	KS413	RUS	0317	0420
37	200098	KS414	RUS	0317	0420
38	200099	KS415	RUS	0317	0420
39	200100	KS416	RUS	0317	0420
40	200104	KS425	RUS	0317	0420
41	200105	KS426	RUS	0317	0420
42	200107	KS430	RUS	0317	0420
43	200108	KS431	RUS	0317	0420
44	200109	KS432	RUS	0317	0420
45	200110	KS435	RUS	0317	0420
46	200117	KS1036	RUS	0317	0420
47	200525	NPL-KIK-1996-5281	NPL	0317	0420
48	203492	Littls leaf picklind cucumber	AUS	0317	0420
49	203495	Crystal apple cucumber	AUS	0317	0420
50	203496	Chinese Snyo Cucumber	AUS	0317	0420
51	710677	개량심지		0317	0420
52	710678	고께시		0317	0420
53	710682	27		0317	0420
54	711329	145		0317	0420
55	712109	Dua Qua Tron(local var.)		0317	0420
56	807380	ACC14	PHL	0317	0420
57	807381	ACC16	DNK	0317	0420
58	807387	ACC25		0317	0420
59	808305	THA-PYJ-1998-106	THA	0317	0420
60	900053	물외	KOR	0317	0420
61	903729	NIS-1999-278		0317	0420
62	910279	Sweet Slice Hybrid		0317	0420
63	910931	NPL-LJR-1999-37	NPL	0317	0420
64	K003970	THA-LSY-2000-148	THA	0317	0420
65	K004736	Nerosimii	RUS	0317	0420
66	K014957	CHN-MKH-2001-32		0317	0420
67	K021373	Karnaval	RUS	0317	0420
68	K022147	7	THA	0317	0420
69	K028895	NPL-JSW-2003-94	NPL	0317	0420
70	K043726	CRI-CEG-2004-5	CRI	0317	0420
71	K043727	CRI-CEG-2004-6	CRI	0317	0420
72	K052008	2	KOR	0317	0420
73	K100219	Regina	001	0317	0420
74	K125478	Cetriolo Piccolo Di Parigi		0317	0420
75	K126990	Gaung Sein	MMR	0317	0420
76	K126993	Yay Thwin The Khwa	MMR	0317	0420
77	K127305	Armenian	USA	0317	0420
78	K133541	Huanggua 2	CHN	0317	0420
79	K141887	Kurōri	JPN	0317	0420
80	K141888	Kari mori	JPN	0317	0420
81	K145194	tursuluk kornison	TUR	0317	0420
82	K145201	beith alpha	TUR	0317	0420
83	K145212	civan	TUR	0317	0420
84	K146227	RPK-140	RUS	0317	0420
85	K146560	A8E0247	BGR	0317	0420
86	K146747	A8E0446	BGR	0317	0420
87	K150361	DaiShirori	THA	0317	0420
88	K151591	인천강화-2008-259	KOR	0317	0420
89	K151594	인천강화-2008-269	KOR	0317	0420
90	K151597	인천강화-2008-261	KOR	0317	0420
91	K151598	경북울릉-2008-376	KOR	0317	0420
92	K152690	Khira	PAK	0317	0420
93	K155083	UZB-GJG-2009-10/3-25	UZB	0317	0420
94	K161794	DK 5-1	VNM	0317	0420
95	K161795	AR T-2	VNM	0317	0420
96	K162278	CHN-YAAS-2010-44	CHN	0317	0420
97	K162725		KOR	0317	0420
98	K163443	중국오이	CHN	0317	0420
99	K163548	청원오이	KOR	0317	0420
100	K163667	왜오이	KOR	0317	0420
101	K164011	Magistr	UZB	0317	0420
102	K164012	Nafis	UZB	0317	0420
103	K164013	Sersuv 14	UZB	0317	0420
104	K164014	Ranniy 645	UZB	0317	0420
105	K164015	Golib	UZB	0317	0420
106	K164016	Omad	UZB	0317	0420
107	K164017	Zilol	UZB	0317	0420
108	K164019	Pervenets Uzbekistana 265	UZB	0317	0420
109	K164020	Gulnoz	UZB	0317	0420
110	K164021	Talaba	UZB	0317	0420
111	K164022	Safar	UZB	0317	0420
112	K164023	Uzbekskiy 740	UZB	0317	0420
113	K164024	Margelansliy 822	UZB	0317	0420
114	K164026	Marketmore 86	USA	0317	0420
115	K164027	Spacemaster	USA	0317	0420
116	K164028	Strcught	USA	0317	0420
117	K164029	Slicing Lemon	USA	0317	0420
118	K164031	SMR 58	USA	0317	0420
119	K164730	Marketmore	PER	0317	0420
120	K166969	MMR-JYH-2010-69	MMR	0317	0420
121	K171542	49	KOR	0317	0420
122	K171612	131	KOR	0317	0420
123	K175001	True Lemon	USA	0317	0420
124	K176466	물오이	KOR	0317	0420
125	K176492	163	KOR	0317	0420
126	K176599	Zhong nong 16	CHN	0317	0420
127	K177299	조선오이	KOR	0317	0420
128	K177325	물외	KOR	0317	0420
129	K177333	전남곡성-2011-42	KOR	0317	0420
130	K177348	전남곡성-2011-57	KOR	0317	0420
131	K177382	물외	KOR	0317	0420
132	K177419	전남곡성-2011-127	KOR	0317	0420
133	K177505	조선오이	KOR	0317	0420
134	K177511	물외	KOR	0317	0420
135	K177516	물외	KOR	0317	0420
136	K182259	Southern Pickler		0317	0420
137	K182277	Pepino verde comprido	BRA	0317	0420
138	K182476	Khiar	AFG	0317	0420
139	K182556	Baarlose Nietplekkers	BEL	0317	0420
140	K182598	PI 308915	RUS	0317	0420
141	K182630	PI 344067	TUR	0317	0420
142	K182631	Boston		0317	0420
143	K182644	PI 344439	IRN	0317	0420
144	K195894	Prasad 40	IND	0317	0420
145	K195945	Roop Kanya	IND	0317	0420
146	K195960	Long Green	IND	0317	0420
147	K201040	Slicer 1	THA	0317	0420
148	K201041	Slicer 2	THA	0317	0420
149	K201042	Slicer 3	THA	0317	0420
150	K201393	256	KOR	0317	0420
151	K204371	토종 오이	KOR	0317	0420
152	K204392	토종 오이	KOR	0317	0420
153	K204394	강원평창-2012-113	KOR	0317	0420
154	K204824	Hiyar Cengelkoy	TUR	0317	0420
155	K206893	Ao Fushinari(B)	JPN	0317	0420
156	K206894	Madi 0I		0317	0420
157	K206897	83604088	IRN	0317	0420
158	K206902	85604043	TUR	0317	0420
159	K206904	T 403	TUR	0317	0420
160	K206905	86604017	TUR	0317	0420
161	K206907	Mukranke	GEO	0317	0420
162	K206908	86604040	MKD	0317	0420
163	K206911	Peredovoj		0317	0420
164	K206913	Butchers	SWE	0317	0420
165	K206914	Bautzener Kastengurke		0317	0420
166	K206916	Sagami		0317	0420
167	K206918	Resenska	YUG	0317	0420
168	K206922	Saitama Jibai	JPN	0317	0420
169	K206923	Toyooka Fushinari	JPN	0317	0420
170	K206925	Hybrid Y.C.P.	ISR	0317	0420
171	K206928	89604071	TUR	0317	0420
172	K206929	89604085		0317	0420
173	K206933	Bistrica	ROM	0317	0420
174	K206936	BB_019_f1		0317	0420
175	K206937	96604034		0317	0420
176	K206940	Li Chiu	TWN	0317	0420
177	K206941	Szu Li Lan Ka Pin Chung	TWN	0317	0420
178	K206943	Tiao Kua	TWN	0317	0420
179	K206944	Wen Nung No.5	TWN	0317	0420
180	K206945	Nung Fa 18 [Tvi7939]	TWN	0317	0420
181	K206950	A7E0132		0317	0420
182	K206951	A0E0016		0317	0420
183	K206959	Midori		0317	0420
184	K216359	508	CHN	0317	0420
185	K216360	506	CHN	0317	0420
186	K222902	Cucumber Ashley		0317	0420
187	K223051	CHN-KJK-2013-49	CHN	0317	0420
188	K226485	Bole 1	CHN	0317	0420
189	K226487	Liang feng di huanggua	CHN	0317	0420
190	K226488	Bei ke sheng chi wang	CHN	0317	0420
191	K226489	Tangshan qiu gua	CHN	0317	0420
192	K226490	Xiu yue han huanggua	CHN	0317	0420
193	K226494	Cui li	CHN	0317	0420
194	K226495	Liang xuan 2 qiu gua	CHN	0317	0420
195	K226498	Ma pi lao huanggua zhong	CHN	0317	0420
196	K226499	Lu man di di huanggua	CHN	0317	0420
197	K227252	Cui Guan Cui Yu	CHN	0317	0420
198	K227253	Cui Guan Lv Tian Shi	CHN	0317	0420
199	K227254	Cui Guan 6	CHN	0317	0420
200	K243738	tang gua	THA	0317	0420
201	K247668	TJK-PHJ-2014-1-3	TJK	0317	0420
202	K247754	Margilansky Gladky	TJK	0317	0420
203	K248752	KGZ-GJG-2014-1-6	KGZ	0317	0420
204	K248791	KGZ-GJG-2014-4-1-1	KGZ	0317	0420
205	K248792	KGZ-GJG-2014-4-1-2	KGZ	0317	0420
206	K251405	Yongjeongjaelae	CHN	0317	0420
207	K253744	Zaochun lu	CHN	0317	0420
208	K253756	Ludi er hao huanggua	CHN	0317	0420
209	K253842	3Cuc035	THA	0317	0420
210	K253854	Ashley Cucumber	UGA	0317	0420
211	K254253	Nejini	GEO	0317	0420
212	K254304	GEO-PHJ-2015-1-13	GEO	0317	0420
213	K254324	GEO-PHJ-2015-3-9	GEO	0317	0420
214	K254327	GEO-PHJ-2015-3-12	GEO	0317	0420
215	K254397	GEO-PHJ-2015-5-24	GEO	0317	0420
216	K254404	GEO-PHJ-2015-5-32	GEO	0317	0420
217	K254459	GEO-PHJ-2015-6-19	GEO	0317	0420
218	K254496	GEO-PHJ-2015-6-57	GEO	0317	0420
219	K254542	GEO-PHJ-2015-10-7	GEO	0317	0420
220	K254557	GEO-PHJ-2015-13-4	GEO	0317	0420
221	K254644	GEO-PHJ-2015-30-4	GEO	0317	0420
222	K254918	SD 2853	KOR	0317	0420
223	K254963	SD 2920	KOR	0317	0420
224	K254990	SD 2965	KOR	0317	0420
225	K254996	SD 2971	KOR	0317	0420
226	K255035	SD 3030	KOR	0317	0420
227	K255148	SD 3171	KOR	0317	0420
228	K255349	SD 3423	KOR	0317	0420
229	K257413	GEO-PHJ-2016-2-16	GEO	0317	0420
230	K257414	GEO-PHJ-2016-2-17	GEO	0317	0420
231	K257417	GEO-PHJ-2016-7-18	GEO	0317	0420
232	K257420	Pikuli Kitri	GEO	0317	0420
233	K257422	Mzhave Kitri	GEO	0317	0420
234	K257428	GEO-PHJ-2016-23-6	GEO	0317	0420
235	K257429	GEO-PHJ-2016-24-7	GEO	0317	0420
236	K257430	GEO-PHJ-2016-25-9	GEO	0317	0420
237	K257431	GEO-PHJ-2016-26-16	GEO	0317	0420
238	K257432	GEO-PHJ-2016-27-4	GEO	0317	0420
239	K257713	GEO-SRC-2016-49	GEO	0317	0420
240	K257744	GEO-SRC-2016-80	GEO	0317	0420
241	K257745	GEO-SRC-2016-81	GEO	0317	0420
242	K257746	GEO-SRC-2016-82	GEO	0317	0420
243	K257747	GEO-SRC-2016-83	GEO	0317	0420
244	K257749	GEO-SRC-2016-85	GEO	0317	0420
245	K257753	GEO-SRC-2016-89	GEO	0317	0420
246	K258628	SD 4034	KOR	0317	0420
247	K258687	SD 4108	KOR	0317	0420
248	K258723	SD 4151	KOR	0317	0420
249	K261017	VIR 2822	BGR	0317	0420
250	K261021	VIR 3250	BGR	0317	0420
251	K261026	VIR 3539	UKR	0317	0420
252	K261027	VIR 3545	BGR	0317	0420
253	K261038	VIR 3688	ARM	0317	0420
254	K261093	8-6	RUS	0317	0420
255	K261134	GEO-PHJ-2016-14-1	GEO	0317	0420
256	K261137	GEO-PHJ-2016-14-5	GEO	0317	0420
257	K261182	20-7	GEO	0317	0420
258	K261195	GEO-PHJ-2016-21-7	GEO	0317	0420
259	K262406	LAO-JMC-2017-6	LAO	0317	0420
260	K262416	LAO-JMC-2017-16	LAO	0317	0420
261	K264462	SD 4939	KOR	0317	0420
262	K264475	SD 4952	KOR	0317	0420
263	K264645	SD 5133	KOR	0317	0420
264	K264689	SD 5182	KOR	0317	0420
265	K266315	GEO-SRC-2017-11	GEO	0317	0420
266	K266316	GEO-SRC-2017-12	GEO	0317	0420
267	K266317	GEO-SRC-2017-13	GEO	0317	0420
268	K266318	GEO-SRC-2017-14	GEO	0317	0420
269	K266319	GEO-SRC-2017-15	GEO	0317	0420
270	K266321	GEO-SRC-2017-17	GEO	0317	0420
271	K266322	GEO-SRC-2017-18	GEO	0317	0420
272	K266323	GEO-SRC-2017-19	GEO	0317	0420
273	K266381	GEO-SRC-2017-77	GEO	0317	0420
274	K266646	GEO-PHJ-2017-K1	GEO	0317	0420
275	K266647	GEO-PHJ-2017-K2	GEO	0317	0420
276	K266650	GEO-PHJ-2017-K5	GEO	0317	0420
277	K266651	GEO-PHJ-2017-K6	GEO	0317	0420
278	K266652	GEO-PHJ-2017-K7	GEO	0317	0420
279	K266654	GEO-PHJ-2017-K9	GEO	0317	0420
280	K266655	GEO-PHJ-2017-K10	GEO	0317	0420
281	K266656	GEO-PHJ-2017-K11	GEO	0317	0420
282	K266657	GEO-PHJ-2017-K12	GEO	0317	0420
283	K266658	GEO-PHJ-2017-K13	GEO	0317	0420
284	K266659	GEO-PHJ-2017-K14	GEO	0317	0420
285	K266662	GEO-PHJ-2017-K17	GEO	0317	0420
286	K266663	GEO-PHJ-2017-K18	GEO	0317	0420
287	K266664	GEO-PHJ-2017-K19	GEO	0317	0420
288	K266666	GEO-PHJ-2017-K21	GEO	0317	0420
289	K266668	GEO-PHJ-2017-K23	GEO	0317	0420
290	K266669	GEO-PHJ-2017-K24	GEO	0317	0420
291	K266968	ARM-PHJ-2017-18-7	ARM	0317	0420
292	K267028	ARM-PHJ-2017-23-11	ARM	0317	0420
293	K267083	ARM-PHJ-2017-33-1	ARM	0317	0420
294	K267471	GEO-GAAS-2018-9	GEO	0317	0420
295	K267472	GEO-GAAS-2018-10	GEO	0317	0420
296	K267476	GEO-GAAS-2018-14	GEO	0317	0420
297	K267479	GEO-GAAS-2018-17	GEO	0317	0420
298	K267480	GEO-GAAS-2018-18	GEO	0317	0420
299	K267481	GEO-GAAS-2018-19	GEO	0317	0420
300	K267482	GEO-GAAS-2018-20	GEO	0317	0420
301	K267483	GEO-GAAS-2018-21	GEO	0317	0420
302	K267484	GEO-GAAS-2018-22	GEO	0317	0420
303	K267485	GEO-GAAS-2018-23	GEO	0317	0420
304	K267487	GEO-GAAS-2018-25	GEO	0317	0420
305	K267488	GEO-GAAS-2018-26	GEO	0317	0420
306	K267489	GEO-GAAS-2018-27	GEO	0317	0420
307	K268480	GEO-MKH-2018-124	GEO	0317	0420
308	K268481	GEO-MKH-2018-125	GEO	0317	0420
309	K268482	GEO-MKH-2018-126	GEO	0317	0420
310	K268483	GEO-MKH-2018-127	GEO	0317	0420
311	K268484	GEO-MKH-2018-128	GEO	0317	0420
312	K268486	GEO-MKH-2018-130	GEO	0317	0420
313	K268487	GEO-MKH-2018-131	GEO	0317	0420
314	K268488	GEO-MKH-2018-132	GEO	0317	0420
315	K268490	GEO-MKH-2018-134	GEO	0317	0420
316	K268491	GEO-MKH-2018-135	GEO	0317	0420
317	K269694	전남장흥-2018-14	KOR	0317	0420
318	K272086	GEO-HDY-2019-83	GEO	0317	0420
319	K272087	GEO-HDY-2019-84	GEO	0317	0420
320	K273711	KSL 191352	KOR	0317	0420
대조 1
대조 2
대조 3
대조 4
대조 5
대조 6
